# Supplementary material for: Cross-cultural assessment of knowledge and attitudes toward Folic acid: Instrument development and validation in Thailand and Yemen
Source: PLoS One. 2026 Jul 15;21(7):e0352966. doi: 10.1371/journal.pone.0352966 (PMC13372155; doi:10.1371/journal.pone.0352966)
Supplement: S1 Dataset — (XLSX) [file pone.0352966.s009.xlsx]

## Sheet: Variable_description
Variable	Description
Country	Participant country (Thailand / Yemen)
age_gr	Age group
	0 = 18–23
	1 = 24–34
	2 = 35–40
status_gr	Marital status
	0 = Single
	1 = Married / Divorced
education_gr	Education level
	0 = High school and less
	1 = Technical education and diploma
	2 = Undergraduate degree
	3 = Postgraduate degree
	4 = Prefer not to answer
occupation_gr	Occupation
	0 = Unemployed
	1 = Student
	2 = Government officer
	3 = Non-government officer
	4 = Prefer not to answer
heard_of_folic_acid	Awareness of folic acid
	0 = No
	1 = Yes
k1–k8	Knowledge items
	0 = Incorrect
	1 = Correct
att1–att10	Attitude items (5-point Likert scale)
	1 = Strongly disagree
	2 = Disagree
	3 = Neutral
	4 = Agree
	5 = Strongly agree

## Sheet: Rawdata_Thai&Yemen
participation_all	Country	age_gr	status_gr	education_gr	occupation_gr	heard_of_folic_acid	k1	k2	k3	k4	k5	k6	k7	k8	att1	att2	att3	att4	att5	att6	att7	att8	att9	att10
1	Yemen	0	0	0	1	0	0	0	0	0	0	0	0	0	3	3	3	3	3	3	3	3	3	3
2	Yemen	0	0	1	1	1	1	1	1	1	0	0	1	1	4	4	5	5	3	4	3	5	5	5
3	Yemen	0	0	0	1	1	1	0	1	1	1	1	0	0	5	3	5	5	5	5	5	5	5	5
4	Yemen	0	0	0	4	0	0	1	1	0	1	1	1	1	4	3	4	4	4	4	4	3	3	3
5	Yemen	0	0	1	1	1	0	1	0	1	1	0	0	0	4	5	5	4	4	5	5	5	5	5
6	Yemen	0	0	4	1	0	1	1	1	1	0	1	0	1	4	5	4	3	3	4	3	4	3	4
7	Yemen	0	0	1	1	1	1	0	0	0	1	1	0	1	4	4	4	4	4	4	4	4	4	4
8	Yemen	0	0	2	3	0	1	1	1	1	1	1	1	0	5	4	5	5	5	4	4	2	4	5
9	Yemen	0	0	1	1	0	1	1	1	0	1	1	0	0	4	4	5	4	3	4	3	3	5	5
10	Yemen	0	0	0	3	0	0	0	0	1	1	0	1	1	4	5	5	2	4	4	4	4	5	5
11	Yemen	0	0	0	1	1	1	0	1	0	0	1	0	0	4	4	4	4	4	4	4	4	4	5
12	Yemen	0	0	0	1	0	0	1	1	0	1	1	1	0	4	3	2	2	5	5	5	5	5	4
13	Yemen	0	0	0	1	0	0	1	0	1	0	0	1	0	3	4	4	4	3	4	3	2	2	4
14	Yemen	0	0	0	1	1	0	0	1	1	1	0	0	0	4	5	4	3	4	5	3	3	4	3
15	Yemen	0	0	1	1	0	1	0	1	1	1	0	0	1	4	4	5	5	5	4	5	5	5	5
16	Yemen	0	0	4	1	1	0	1	1	1	0	1	0	0	4	2	5	4	2	5	4	4	2	3
17	Yemen	0	0	0	1	0	0	1	1	0	1	1	0	1	5	4	5	5	4	5	5	5	4	5
18	Yemen	0	0	2	1	0	0	1	0	1	1	0	0	0	4	4	4	4	3	3	3	4	4	4
19	Yemen	0	0	0	1	0	0	1	1	1	0	0	0	0	3	3	3	3	3	3	3	3	3	3
20	Yemen	0	0	0	1	1	0	0	1	1	1	1	0	1	4	4	4	2	5	5	4	5	4	5
21	Yemen	0	0	1	1	1	1	0	0	0	0	0	0	0	3	3	3	3	3	3	3	3	3	3
22	Yemen	0	0	2	1	0	0	1	1	0	1	1	0	1	5	5	5	4	5	5	5	5	5	5
23	Yemen	0	0	0	1	0	1	1	0	0	0	0	0	0	4	4	4	5	3	4	4	5	5	5
24	Yemen	0	0	0	1	0	1	1	1	1	1	1	1	0	5	4	5	4	5	5	5	5	4	4
25	Yemen	0	0	1	1	0	1	0	1	1	1	1	1	1	4	4	4	3	4	5	5	4	5	5
26	Yemen	0	0	4	1	0	1	1	1	0	1	1	1	1	5	4	5	5	4	4	5	5	5	5
27	Yemen	0	0	2	1	0	0	0	1	1	1	0	0	1	4	5	5	5	3	4	4	4	4	5
28	Yemen	0	0	0	1	0	1	0	0	0	1	1	0	1	5	5	4	4	4	4	4	3	4	4
29	Yemen	0	0	1	1	0	1	1	1	1	1	1	0	1	5	3	5	5	5	5	5	5	5	5
30	Yemen	0	0	2	1	0	1	1	0	1	1	0	1	1	4	5	4	3	4	5	4	5	5	5
31	Yemen	0	0	2	1	0	1	1	1	1	1	1	0	1	5	5	5	4	4	5	5	5	5	5
32	Yemen	0	0	4	3	1	0	0	0	0	0	0	0	0	3	3	3	3	3	3	3	3	3	3
33	Yemen	0	0	1	1	0	0	0	1	1	0	0	0	0	3	4	4	4	3	3	3	3	4	4
34	Yemen	0	0	0	1	1	0	0	1	0	1	0	0	0	3	5	2	4	3	3	3	5	4	5
35	Yemen	0	0	1	4	0	1	1	1	1	1	1	1	1	5	4	5	5	5	4	5	5	5	5
36	Yemen	0	0	0	1	0	0	1	0	0	1	0	0	1	4	3	3	3	4	3	4	4	4	4
37	Yemen	0	0	2	1	0	1	1	1	0	0	0	0	1	4	4	3	3	3	4	3	3	4	4
38	Yemen	0	0	0	1	0	1	1	1	1	1	0	1	1	5	5	5	5	5	5	5	5	5	5
39	Yemen	0	0	2	1	0	0	0	1	0	1	1	0	0	4	4	4	3	4	3	3	4	5	4
40	Yemen	0	0	2	1	0	1	1	1	1	1	1	1	1	4	4	4	3	4	4	4	2	4	4
41	Yemen	0	0	1	1	0	1	1	1	0	1	1	0	1	4	3	4	4	5	4	4	5	5	5
42	Yemen	0	0	1	1	0	0	0	0	0	0	0	0	0	3	3	3	3	3	3	3	3	3	3
43	Yemen	0	1	2	1	0	0	1	1	1	1	1	0	1	5	5	4	5	5	5	5	5	5	5
44	Yemen	0	0	0	1	0	1	0	1	1	0	1	0	0	5	5	3	5	4	4	4	3	5	5
45	Yemen	0	0	0	1	0	1	0	0	0	1	0	0	1	5	4	5	2	3	3	3	2	2	4
46	Yemen	0	0	2	1	0	0	1	1	1	0	1	0	0	5	4	5	5	3	1	5	5	5	5
47	Yemen	0	0	4	1	0	0	0	1	0	1	0	0	1	4	4	4	3	4	4	3	4	4	4
48	Yemen	0	0	2	1	0	0	0	1	1	1	0	0	0	5	4	4	4	4	4	2	3	4	4
49	Yemen	0	0	0	1	0	1	0	1	1	1	0	1	1	5	5	5	4	3	5	5	5	5	5
50	Yemen	0	0	1	1	1	0	1	0	1	1	0	0	0	4	4	4	4	4	3	3	3	3	3
51	Yemen	0	0	1	1	0	0	1	1	0	1	0	1	1	5	5	4	5	4	5	4	5	3	5
52	Yemen	0	0	1	1	1	0	0	1	0	0	0	0	1	4	2	3	3	3	3	4	3	4	4
53	Yemen	0	1	2	1	0	1	1	1	1	1	1	0	0	5	5	5	3	5	5	5	3	5	5
54	Yemen	0	0	0	1	0	1	0	0	1	1	0	0	1	5	4	4	2	5	4	5	5	4	5
55	Yemen	0	0	4	1	0	1	1	0	1	1	0	0	1	5	5	5	4	5	4	5	4	4	5
56	Yemen	0	0	4	1	0	1	1	1	1	1	0	0	1	4	5	5	5	5	5	5	5	5	5
57	Yemen	0	0	0	1	0	1	1	0	1	1	1	1	1	4	4	4	4	5	5	5	5	5	5
58	Yemen	0	0	0	1	0	1	1	1	0	1	1	1	1	5	5	4	4	4	5	5	5	5	5
59	Yemen	0	0	0	1	0	1	1	1	1	0	0	0	1	5	4	5	5	4	5	5	5	4	5
60	Yemen	0	0	4	1	0	1	1	1	0	0	1	0	0	4	4	5	5	4	4	4	5	5	5
61	Yemen	0	1	0	1	0	0	0	1	1	1	0	0	0	5	4	4	5	4	4	4	5	5	5
62	Yemen	0	0	4	1	1	1	1	1	1	1	0	1	1	4	4	5	4	5	5	5	4	4	4
63	Yemen	0	0	2	1	0	0	0	1	1	0	0	0	0	4	4	4	4	4	3	3	3	4	3
64	Yemen	0	0	2	1	1	1	0	1	1	1	1	0	1	4	4	4	4	4	4	5	4	5	5
65	Yemen	0	0	4	1	0	1	1	1	1	1	1	1	1	5	5	5	5	5	5	5	5	5	5
66	Yemen	0	1	1	1	0	0	0	0	0	0	0	0	1	4	3	4	4	4	4	4	3	4	4
67	Yemen	0	0	1	1	0	1	0	1	1	0	0	0	0	4	4	4	4	3	2	5	5	5	5
68	Yemen	0	0	4	1	0	0	0	1	1	1	1	1	1	5	4	5	4	4	5	5	5	4	5
69	Yemen	0	0	0	1	0	0	1	0	1	1	0	1	0	4	5	4	4	4	5	4	5	5	5
70	Yemen	0	0	4	1	0	0	1	1	0	1	1	0	0	5	5	2	5	5	5	5	5	5	4
71	Yemen	0	0	0	1	0	1	1	0	1	1	1	1	1	4	4	3	4	5	5	5	5	5	3
72	Yemen	0	0	1	1	0	0	0	1	1	1	0	0	1	5	5	5	5	5	4	4	5	5	5
73	Yemen	0	0	0	1	0	1	1	1	0	1	0	0	1	5	4	5	5	4	3	5	3	5	3
74	Yemen	0	0	0	1	0	0	1	1	0	1	0	1	1	5	3	4	4	4	5	5	4	5	5
75	Yemen	0	0	0	1	0	1	1	1	1	1	1	1	1	5	5	5	5	4	5	5	5	5	5
76	Yemen	0	0	1	1	0	0	0	1	0	1	0	0	0	4	5	3	3	4	3	4	2	4	4
77	Yemen	0	0	4	1	0	0	1	1	1	1	0	0	0	4	5	4	3	4	5	5	5	4	4
78	Yemen	0	0	2	1	0	0	0	1	0	0	0	0	1	3	3	3	3		3	3	3	3	3
79	Yemen	0	1	2	0	0	0	1	1	0	1	1	1	0	5	4	3	3	5	4	4	4	5	5
80	Yemen	0	0	1	1	0	1	0	1	1	1	1	0	1	4	4	4	2	4	5	5	4	4	4
81	Yemen	0	0	0	1	1	0	1	0	0	0	0	0	0	3	3	3	3	3	3	3	3	3	3
82	Yemen	0	0	1	1	0	1	1	0	1	1	0	0	1	5	4	5	5	5	5	5	5	5	4
83	Yemen	0	0	4	1	1	0	1	0	0	1	1	0	0	5	4	4	4	4	4	4	4	4	4
84	Yemen	0	0	1	1	0	0	0	1	1	0	0	0	1	3	4	3	3	4	4	3	3	4	4
85	Yemen	0	0	1	1	0	1	1	0	1	0	1	1	1	4	4	5	3	3	4	2	3	4	4
86	Yemen	0	0	2	1	1	1	1	1	1	1	1	0	1	4	3	3	4	4	4	5	5	4	5
87	Yemen	0	0	1	1	0	1	1	1	0	1	1	0	0	5	4	5	5	5	5	5	5	2	5
88	Yemen	0	0	1	1	1	1	1	1	0	1	1	0	1	4	4	5	4	5	4	5	5	5	5
89	Yemen	0	0	1	1	0	0	0	1	1	1	1	0	1	5	4	5	3	5	5	5	4	5	5
90	Yemen	0	0	0	1	1	0	1	1	0	0	1	0	0	5	4	4	3	4	4	4	4	4	3
91	Yemen	0	0	1	1	1	1	0	1	0	1	0	0	0	5	5	5	4	5	5	5	5	5	5
92	Yemen	0	1	2	1	0	0	0	0	0	1	1	1	0	1	3	4	4	2	5	1	3	4	3
93	Yemen	0	0	4	1	0	0	1	1	1	1	0	0	1	5	5	3	5	3	5	4	4	5	4
94	Yemen	0	0	2	1	0	0	1	1	0	1	1	0	1	5	4	5	4	5	5	5	4	5	5
95	Yemen	0	1	0	1	0	0	1	0	1	0	0	0	1	4	4	4	4	3	4	4	4	5	5
96	Yemen	0	0	0	1	0	1	1	1	1	1	1	0	1	5	5	5	5	5	5	5	5	5	5
97	Yemen	0	0	4	1	0	1	1	0	0	1	1	1	1	5	4	5	5	5	5	5	5	4	5
98	Yemen	0	0	0	1	0	0	0	0	1	1	0	0	1	4	4	4	4	4	4	4	3	4	5
99	Yemen	0	0	0	1	0	1	1	1	0	1	0	1	1	5	4	5	3	5	5	5	5	5	5
100	Yemen	0	0	2	1	0	0	0	1	1	0	0	0	1	4	4	5	3	3	3	4	3	4	4
101	Yemen	0	0	2	1	0	1	1	1	1	1	1	0	1	5	4	5	5	4	5	5	5	4	5
102	Yemen	0	0	1	4	0	1	1	1	1	1	1	1	1	5	5	5	5	5	5	5	5	5	5
103	Yemen	0	0	4	1	0	1	0	1	1	1	1	0	0	5	3	5	3	4	5	4	4	4	3
104	Yemen	0	0	2	1	0	0	0	1	1	0	0	0	0	4	4	4	3	3	4	3	2	4	4
105	Yemen	0	1	2	0	0	0	1	1	1	0	0	0	0	4	5	4	3	3	4	4	3	4	5
106	Yemen	0	0	2	1	0	0	0	0	0	0	0	0	0	3	3	4	3	3	3	4	3	3	5
107	Yemen	0	1	4	1	0	1	0	0	1	1	0	1	0	3	4	4	3	5	5	2	2	4	4
108	Yemen	0	1	0	0	0	0	0	0	1	1	0	0	0	4	4	4	3	5	4	4	4	5	5
109	Yemen	0	1	2	1	0	1	1	1	1	1	1	1	1	5	5	5	4	5	5	5	5	5	5
110	Yemen	0	1	2	1	0	1	1	1	1	0	1	1	1	5	3	4	5	3	4	5	5	5	5
111	Yemen	0	0	2	1	0	1	1	0	1	1	1	0	1	5	5	4	4	4	4	4	4	4	4
112	Yemen	0	0	2	1	1	0	1	0	0	0	1	0	1	4	3	5	4	5	5	5	5	5	5
113	Yemen	0	0	2	1	0	1	1	1	0	1	1	0	1	5	5	4	4	4	4	5	4	4	4
114	Yemen	0	0	1	1	1	0	0	1	1	0	0	0	0	3	4	4	4	4	3	4	4	4	5
115	Yemen	0	0	1	1	0	1	1	1	1	1	1	1	1	5	4	5	4	5	5	5	5	5	5
116	Yemen	0	0	1	1	0	1	0	0	1	1	1	0	1	3	4	4	4	5	3	4	4	5	3
117	Yemen	0	0	2	1	1	1	1	0	0	1	0	0	0	4	5	5	4	5	5	5	5	5	5
118	Yemen	0	0	1	1	0	1	1	1	0	1	1	0	1	5	4	5	3	4	5	5	5	3	4
119	Yemen	0	0	2	1	0	1	1	1	0	1	1	1	1	5	4	3	5	5	4	4	5	4	4
120	Yemen	0	0	2	1	0	1	1	1	0	1	0	0	0	5	4	5	3	4	3	5	5	5	5
121	Yemen	0	0	2	1	0	0	0	1	0	1	0	0	1	5	5	2	4	4	3	5	4	4	4
122	Yemen	0	0	2	1	1	0	1	0	1	1	1	1	1	4	5	5	4	3	1	4	5	4	4
123	Yemen	0	0	2	1	0	0	0	1	0	1	0	0	0	4	4	3	4	3	3	3	3	4	5
124	Yemen	0	0	4	1	0	0	0	1	1	1	1	0	0	5	4	4	5	4	5	4	4	3	4
125	Yemen	0	0	2	1	0	1	0	1	1	1	0	0	1	5	5	5	3	5	3	5	5	5	5
126	Yemen	0	1	2	1	0	1	0	1	1	0	0	0	1	4	5	4	2	4	4	2	4	3	5
127	Yemen	0	0	4	4	0	0	1	1	0	1	0	0	0	4	3	4	4	5	5	5	5	5	5
128	Yemen	0	0	1	1	0	0	1	0	1	1	0	1	1	5	4	5	4	5	4	4	5	5	5
129	Yemen	0	0	1	1	0	0	1	1	0	1	1	0	1	4	4	5	3	3	4	3	4	4	4
130	Yemen	0	1	2	1	0	0	0	1	1	1	0	0	0	4	5	4	4	4	4	4	4	4	4
131	Yemen	0	0	0	1	0	0	1	0	0	0	0	0	0	3	3	3	4	3	3	4	4	4	3
132	Yemen	0	0	2	1	0	0	1	1	0	0	0	1	1	5	4	4	4	4	4	4	5	5	5
133	Yemen	0	1	1	1	0	0	0	0	0	0	0	0	0	3	3	4	3	3	3	3	3	4	4
134	Yemen	0	0	1	0	0	0	1	1	1	0	1	1	1	5	4	5	5	5	5	5	4	5	5
135	Yemen	0	0	1	1	0	1	0	1	1	1	1	1	1	5	3	5	5	5	5	5	5	5	5
136	Yemen	0	0	2	1	0	1	0	0	0	1	0	0	0	5	3	2	1	4	1	1	4	2	4
137	Yemen	0	0	4	1	0	1	1	1	1	1	1	0	1	5	5	5	5	5	5	5	5	5	5
138	Yemen	0	0	0	1	0	1	0	1	0	1	1	0	0	5	5	5	5	5	5	5	5	5	5
139	Yemen	0	1	2	1	0	1	0	1	1	0	1	0	0	5	5	5	5	5	5	5	3	5	3
140	Yemen	0	0	4	1	0	1	0	1	0	1	1	0	0	5	5	4	4	4	5	5	3	4	4
141	Yemen	0	0	2	1	0	1	0	1	1	0	1	0	0	5	5	4	4	3	5	5	5	5	5
142	Yemen	0	0	0	1	0	1	0	1	1	0	1	0	0	5	4	4	5	5	5	5	5	5	5
143	Yemen	0	0	2	1	0	0	1	1	1	0	1	0	1	5	3	5	5	3	5	5	5	5	5
144	Yemen	0	0	1	1	0	0	0	1	0	1	1	0	1	5	4	3	4	5	5	4	4	4	4
145	Yemen	0	0	2	1	0	1	0	1	1	1	1	0	0	5	5	5	5	5	5	5	5	5	5
146	Yemen	0	0	2	1	0	1	1	1	0	1	1	0	1	5	4	4	3	5	5	3	4	5	4
147	Yemen	0	0	2	1	0	0	1	1	1	1	1	0	1	5	5	5	5	5	5	5	5	5	5
148	Yemen	0	0	0	1	0	1	0	0	0	0	0	0	0	4	3	3	3	3	3	3	3	4	4
149	Yemen	0	0	2	3	0	0	1	1	0	1	1	0	0	5	5	3	4	5	5	4	5	5	5
150	Yemen	0	0	1	3	0	0	0	1	0	0	1	1	1	4	4	4	4	4	4	4	4	4	4
151	Yemen	0	0	1	0	1	0	0	1	1	1	0	0	0	5	5	4	4	5	5	5	4	5	5
152	Yemen	0	0	2	3	0	1	1	1	0	1	0	0	1	5	4	5	4	5	3	5	5	5	5
153	Yemen	0	0	3	1	0	1	1	1	1	1	1	1	1	5	4	5	4	4	4	5	5	5	4
154	Yemen	0	1	0	0	0	1	0	1	1	0	0	0	0	3	4	4	4	3	3	3	2	5	4
155	Yemen	0	0	2	3	0	1	1	1	1	1	1	0	1	4	5	5	4	5	5	5	5	5	5
156	Yemen	0	0	2	3	0	1	1	1	1	1	0	1	1	5	5	5	2	4	5	5	5	5	5
157	Yemen	0	0	1	1	1	1	0	1	1	1	0	0	0	4	3	2	4	5	1	1	2	4	4
158	Yemen	0	0	3	1	0	1	1	0	1	1	1	0	1	4	5	5	3	4	5	4	3	4	4
159	Yemen	0	1	4	1	0	0	1	1	1	0	1	1	1	5	4	5	2	4	4	3	5	5	4
160	Yemen	0	0	2	1	1	1	1	1	1	1	0	0	1	5	5	5	5	5	5	5	5	5	5
161	Yemen	0	1	2	1	0	0	1	1	0	1	0	0	1	3	4	4	3	3	2	4	4	4	3
162	Yemen	0	0	1	1	0	0	0	0	0	0	0	0	1	3	4	3	3	3	3	3	4	4	3
163	Yemen	0	0	0	3	0	1	1	1	0	1	1	0	1	5	3	5	4	5	5	5	4	5	4
164	Yemen	0	0	2	1	0	0	0	1	1	1	0	0	0	4	5	3	4	4	4	4	4	4	4
165	Yemen	0	0	2	1	0	1	1	1	1	1	1	1	1	5	3	5	5	5	4	5	5	5	5
166	Yemen	0	0	2	1	0	0	1	0	0	1	0	0	1	4	4	5	5	3	5	3	3	5	5
167	Yemen	0	0	2	1	0	1	1	1	0	1	1	0	1	5	4	4	4	5	4	5	4	5	5
168	Yemen	0	0	2	1	0	1	1	0	1	1	1	1	1	5	5	5	4	4	4	5	5	5	5
169	Yemen	0	0	0	1	0	1	0	1	1	1	1	0	1	5	5	5	5	5	3	5	4	5	5
170	Yemen	0	0	2	1	0	1	1	1	0	1	0	0	1	4	3	5	4	5	4	4	5	4	5
171	Yemen	0	0	2	1	0	0	0	0	0	0	0	0	0	3	3	3	3	3	3	3	3	3	3
172	Yemen	0	0	2	0	1	0	0	0	0	1	0	0	1	5	3	4	4	5	3	5	5	5	5
173	Yemen	0	0	4	1	0	1	0	1	1	1	1	0	1	5	3	5	5	5	5	5	5	5	5
174	Yemen	0	0	2	1	0	0	1	1	0	1	0	0	0	3	4	5	5	4	5	5	5	4	5
175	Yemen	0	0	2	0	1	1	0	1	1	1	1	0	0	4	3	4	5	3	5	5	5	5	4
176	Yemen	0	0	2	1	0	0	1	1	1	1	0	0	1	4	4	4	3	4	4	3	4	3	4
177	Yemen	0	0	0	0	0	0	0	1	0	1	1	0	0	3	4	5	4	5	4	5	1	4	4
178	Yemen	0	0	2	1	0	0	1	0	0	0	0	0	0	4	4	4	3	3	3	4	5	5	5
179	Yemen	0	1	2	0	0	0	0	1	1	1	1	0	1	3	4	5	5	5	5	5	5	5	5
180	Yemen	0	0	2	1	0	0	0	1	0	0	1	0	0	4	4	4	5	5	5	3	3	4	4
181	Yemen	0	0	2	1	0	0	0	0	0	0	0	0	0	3	2	4	2	3	3	3	3	3	3
182	Yemen	0	0	2	1	0	1	1	1	0	1	1	1	1	5	4	5	4	5	5	5	4	4	4
183	Yemen	0	0	2	1	0	0	1	1	1	0	1	1	0	3	5	4	5	3	3	5	4	4	5
184	Yemen	0	0	4	1	1	1	0	1	0	1	0	0	1	4	3	4	3	4	3	3	3	3	4
185	Yemen	0	1	2	1	0	0	1	1	0	1	1	0	1	5	5	5	5	5	5	5	5	5	5
186	Yemen	0	0	1	1	0	0	1	0	0	1	0	0	0	3	4	4	3	4	5	3	3	4	4
187	Yemen	0	0	0	1	0	1	0	1	0	0	1	0	0	5	5	5	5	5	5	4	4	4	5
188	Yemen	0	0	2	1	0	1	1	1	1	1	1	0	1	5	5	5	4	4	5	5	5	5	5
189	Yemen	0	0	0	1	0	0	1	1	0	1	0	0	1	5	5	5	4	4	4	4	5	5	5
190	Yemen	0	0	2	1	0	0	0	0	1	0	0	0	1	5	5	3	4	4	4	3	3	4	4
191	Yemen	0	0	2	1	0	0	1	1	1	1	0	0	1	5	4	5	3	5	3	5	5	3	5
192	Yemen	0	0	1	1	0	1	1	0	0	1	1	0	1	5	4	5	5	5	4	5	5	5	5
193	Yemen	1	0	2	1	0	0	1	0	0	1	0	0	0	4	3	5	3	5	4	4	4	4	3
194	Yemen	1	0	2	1	0	0	0	1	0	0	0	0	0	4	4	3	3	3	3	4	4	4	3
195	Yemen	1	0	2	1	0	0	1	0	0	1	1	1	0	5	5	5	5	5	5	5	5	5	5
196	Yemen	1	0	2	1	0	0	0	0	0	0	0	0	1	2	2	2	2	2	3	2	2	2	2
197	Yemen	1	0	2	4	0	0	1	0	1	1	0	0	1	5	4	5	5	5	5	5	5	5	5
198	Yemen	1	1	1	0	0	0	1	1	0	1	0	1	1	4	4	2	2	5	4	4	4	5	2
199	Yemen	1	0	2	2	0	0	0	1	0	1	0	1	1	5	5	5	5	3	4	5	5	4	5
200	Yemen	1	0	2	1	0	0	0	1	0	1	1	0	0	4	4	4	4	4	3	4	5	4	5
201	Yemen	1	0	3	1	1	1	1	1	1	1	1	1	1	4	4	4	5	3	4	5	5	5	5
202	Yemen	1	0	3	1	0	0	0	0	0	0	0	0	0	4	4	5	4	3	4	4	5	4	4
203	Yemen	1	0	2	3	0	1	1	0	0	1	0	0	1	4	4	4	3	5	4	4	4	4	4
204	Yemen	1	0	2	1	0	0	1	0	0	1	0	1	0	5	5	4	4	4	3	4	5	4	4
205	Yemen	1	0	2	1	0	0	1	0	1	1	0	0	1	3	5	4	3	2	2	4	4	5	4
206	Yemen	1	0	2	1	0	0	1	1	0	1	0	1	1	5	5	5	4	3	4	5	5	5	5
207	Yemen	1	0	2	1	0	1	1	1	1	1	1	1	0	5	5	5	5	5	5	5	5	5	5
208	Yemen	1	0	2	1	0	1	1	1	0	0	0	0	0	2	3	2	3	4	5	3	4	4	4
209	Yemen	1	1	4	1	0	0	0	1	0	1	0	0	1	4	4	5	3	4	4	5	5	5	4
210	Yemen	1	0	2	0	0	1	1	1	0	1	0	0	0	5	4	2	3	4	4	3	5	5	5
211	Yemen	1	0	4	1	0	0	1	0	1	1	0	0	0	3	4	4	4	3	3	3	3	4	4
212	Yemen	1	0	2	1	0	1	1	1	1	1	0	0	1	4	4	4	3	5	5	5	4	4	3
213	Yemen	1	0	2	3	0	1	1	1	1	1	1	1	1	5	5	5	5	5	5	5	5	5	5
214	Yemen	1	1	1	0	0	0	1	1	1	1	0	0	0	4	5	5	5	5	5	5	5	5	5
215	Yemen	1	0	2	0	0	1	1	1	0	1	0	1	1	5	3	4	4	3	5	4	5	5	5
216	Yemen	1	0	2	3	0	1	1	1	0	1	0	1	1	5	3	4	4	3	5	4	5	5	5
217	Yemen	1	0	2	1	0	1	1	1	0	1	0	1	1	5	3	4	4	3	5	4	5	5	5
218	Yemen	1	1	2	1	0	1	1	1	1	1	1	1	0	5	5	5	5	5	5	5	4	5	4
219	Yemen	1	0	4	1	0	1	1	1	0	1	1	1	1	5	5	5	4	5	5	5	5	5	5
220	Yemen	1	0	0	1	0	0	0	1	1	1	0	0	1	5	4	5	5	5	4	5	5	5	5
221	Yemen	1	0	2	1	0	0	1	1	1	1	1	1	1	4	5	5	5	5	5	5	5	5	5
222	Yemen	1	0	0	1	0	0	1	0	0	0	0	0	0	3	3	3	3	3	3	3	3	3	3
223	Yemen	1	0	2	1	0	0	1	1	0	1	1	0	1	5	5	5	4	4	3	4	5	4	4
224	Yemen	1	0	2	1	0	1	1	1	0	1	1	0	1	5	5	5	5	5	4	5	5	5	5
225	Yemen	1	0	2	1	0	0	1	1	0	0	1	0	1	5	4	4	5	4	5	4	4	4	4
226	Yemen	1	0	4	1	1	1	0	1	1	1	1	0	0	5	5	5	4	3	5	3	5	3	5
227	Yemen	1	0	2	1	0	1	0	1	1	1	1	0	0	5	5	5	5	5	5	5	5	5	5
228	Yemen	1	1	2	1	1	1	0	1	1	1	1	0	0	5	5	5	5	5	5	5	5	5	4
229	Yemen	1	0	2	1	0	1	0	1	0	1	1	0	0	5	5	4	4	5	5	3	5	5	5
230	Yemen	1	0	1	1	0	1	1	1	1	0	0	1	1	4	3	4	3	4	2	2	3	4	4
231	Yemen	1	0	2	1	0	0	0	0	0	0	0	0	0	5	5	4	4	3	4	4	4	4	4
232	Yemen	1	0	2	3	0	0	1	0	0	0	0	0	0	3	3	4	3	3	3	3	3	3	3
233	Yemen	1	1	2	1	0	1	1	1	0	1	0	0	1	5	4	4	5	4	5	5	5	5	5
234	Yemen	1	0	2	2	0	0	1	1	1	1	1	0	1	5	4	4	4	5	4	5	5	5	4
235	Yemen	1	0	2	4	0	0	1	1	0	1	0	0	1	5	4	5	5	4	4	4	4	4	5
236	Yemen	1	1	2	0	0	0	1	0	1	1	0	1	1	4	3	3	2	4	4	4	5	5	5
237	Yemen	1	0	2	0	0	0	1	0	0	1	0	0	0	5	4	5	3	4	3	5	5	4	4
238	Yemen	1	0	2	3	0	1	0	1	0	1	0	0	0	5	4	5	4	5	5	5	5	5	5
239	Yemen	1	0	2	3	0	0	0	0	0	1	0	1	1	4	4	4	3	4	3	4	3	4	4
240	Yemen	1	0	2	3	0	1	1	1	1	1	0	1	0	4	4	5	5	4	5	4	4	4	5
241	Yemen	1	1	2	1	0	0	1	1	1	1	0	0	0	4	4	4	4	5	5	5	5	5	5
242	Yemen	1	0	2	1	0	0	1	1	0	1	1	1	0	5	5	5	4	5	4	4	5	5	5
243	Yemen	1	0	2	1	0	1	1	0	1	0	0	0	0	4	5	1	5	4	3	3	3	2	5
244	Yemen	1	0	1	1	0	0	1	0	0	1	1	1	1	4	5	5	3	3	4	5	5	5	5
245	Yemen	1	0	2	3	0	0	0	1	0	1	1	0	1	5	4	4	4	5	5	5	5	5	5
246	Yemen	1	0	2	1	0	0	0	1	1	1	0	1	1	4	4	4	2	5	3	5	5	5	5
247	Yemen	1	0	2	3	0	0	1	1	0	1	1	0	0	4	2	4	2	2	3	3	3	3	4
248	Yemen	1	1	1	0	0	1	1	1	1	1	0	1	1	5	5	5	5	5	4	5	5	5	5
249	Yemen	1	0	4	1	0	0	1	0	1	1	1	1	1	4	3	3	4	4	5	4	4	5	4
250	Yemen	1	0	2	1	0	1	1	1	0	1	1	1	1	5	4	5	5	4	5	5	2	5	4
251	Yemen	1	1	4	3	0	1	0	0	1	0	0	0	1	5	4	3	4	5	4	5	4	5	5
252	Yemen	1	0	2	3	0	1	1	1	1	1	1	0	1	4	4	4	3	4	5	5	5	4	4
253	Yemen	1	1	2	3	0	1	0	0	0	1	1	0	0	4	3	3	4	4	4	3	4	4	5
254	Yemen	1	0	2	1	0	0	1	1	1	1	1	0	0	4	4	5	5	5	5	5	5	5	5
255	Yemen	1	0	2	1	0	0	1	0	0	1	0	0	1	4	4	5	5	5	5	5	5	5	5
256	Yemen	1	0	2	1	0	0	1	1	0	1	0	0	1	4	5	5	1	5	3	5	5	5	5
257	Yemen	1	0	3	1	0	1	1	1	0	1	0	1	1	4	4	4	3	4	4	4	5	5	5
258	Yemen	1	0	2	1	0	0	1	0	0	1	1	1	0	5	5	4	5	4	3	4	4	4	4
259	Yemen	1	1	0	0	0	0	1	0	0	0	0	0	0	5	4	5	4	2	5	5	5	5	5
260	Yemen	1	0	2	2	0	1	1	1	1	1	1	1	1	5	5	5	4	5	5	5	5	5	5
261	Yemen	1	1	2	3	0	1	1	1	1	1	1	1	1	5	5	5	5	5	5	5	5	5	5
262	Yemen	1	0	2	2	0	0	1	1	0	1	1	1	1	5	2	4	4	4	5	5	5	5	5
263	Yemen	1	1	2	3	0	0	1	0	1	1	1	0	1	4	3	4	4	4	3	4	4	4	4
264	Yemen	1	0	2	4	0	0	1	0	0	1	0	0	0	5	4	3	4	4	4	5	5	4	4
265	Yemen	1	1	0	0	0	1	0	1	1	1	1	0	0	5	5	5	3	5	5	5	5	5	5
266	Yemen	1	0	2	1	0	1	1	1	1	0	1	0	1	3	4	4	4	4	4	4	4	4	4
267	Yemen	1	1	1	1	0	1	1	1	0	1	0	0	1	5	5	5	4	4	5	4	5	4	4
268	Yemen	1	0	2	0	0	0	1	1	0	1	0	0	0	4	4	4	3	4	3	4	4	4	4
269	Yemen	1	1	3	1	0	0	1	1	0	0	0	0	1	3	4	4	3	3	3	3	3	4	4
270	Yemen	1	0	2	3	0	1	1	1	1	1	1	0	0	5	5	5	5	5	5	5	5	5	5
271	Yemen	1	0	2	0	0	0	1	1	1	1	0	0	0	3	5	5	5	5	5	4	5	4	5
272	Yemen	1	0	2	1	0	0	1	1	0	0	0	0	1	4	4	5	4	3	3	4	4	4	4
273	Yemen	1	0	2	1	0	1	0	1	1	1	1	1	1	5	4	3	4	5	5	5	5	5	5
274	Yemen	1	0	2	1	0	0	0	1	1	0	0	0	0	3	3	3	3	3	3	3	3	3	3
275	Yemen	1	0	2	3	0	1	1	1	1	1	1	1	1	5	5	4	4	4	4	4	4	4	4
276	Yemen	1	0	2	3	0	1	1	1	0	1	1	0	1	5	5	5	5	5	5	5	5	5	5
277	Yemen	1	1	2	3	0	0	1	1	0	1	1	0	1	5	4	5	2	4	4	4	4	5	4
278	Yemen	1	0	3	1	0	0	0	1	0	1	1	0	1	4	2	4	4	4	3	4	5		5
279	Yemen	1	0	2	3	0	0	1	1	0	1	1	1	1	5	5	5	4	5	5	5	5	5	5
280	Yemen	1	0	2	1	0	1	1	1	0	1	1	1	1	5	4	5	4	5	5	5	5	4	5
281	Yemen	1	0	2	3	1	1	1	0	0	1	0	0	0	5	5	5	5	5	5	5	5	5	5
282	Yemen	1	1	1	0	0	1	1	1	1	1	1	1	1	5	5	5	5	5	5	5	5	5	5
283	Yemen	1	1	2	0	0	0	1	0	1	1	1	0	1	5	4	5	5	5	5	5	5	5	5
284	Yemen	1	0	2	3	0	0	1	0	0	1	0	1	0	4	5	5	4	3	4	4	4	4	4
285	Yemen	1	1	2	2	0	0	1	0	0	0	0	1	1	4	4	5	5	4	4	4	4	4	4
286	Yemen	1	1	0	0	0	1	1	1	1	1	1	1	0	5	5	5	4	4	5	5	5	5	5
287	Yemen	1	1	2	0	0	1	1	1	1	1	1	0	0	5	5	5	4	5	5	4	5	5	5
288	Yemen	1	1	2	3	0	1	0	1	1	1	0	0	1	5	4	4	5	3	5	4	4	5	5
289	Yemen	1	1	1	1	0	1	1	1	1	1	1	0	1	5	5	5	5	5	5	5	5	5	5
290	Yemen	1	0	2	3	0	1	0	1	1	1	1	1	1	5	5	5	5	5	5	5	5	5	5
291	Yemen	1	1	0	0	0	1	1	1	1	1	1	0	1	5	4	4	3	4	4	4	4	4	4
292	Yemen	1	0	2	0	1	0	0	0	0	1	0	0	1	5	3	5	4	5	3	5	5	5	5
293	Yemen	1	1	2	3	0	0	0	0	0	1	1	0	1	5	5	4	4	4	4	5	5	5	5
294	Yemen	1	0	2	2	0	0	1	1	0	0	0	0	1	5	4	4	4	4	4	5	4	5	5
295	Yemen	1	1	2	1	0	1	1	0	0	1	1	0	1	4	4	4	4	4	4	4	4	4	4
296	Yemen	1	1	2	4	0	0	1	1	0	0	0	1	1	4	4	3	4	2	3	3	2	4	3
297	Yemen	1	1	2	1	0	0	1	1	0	0	0	1	0	3	5	4	3	3	3	4	3	4	4
298	Yemen	1	0	2	1	0	0	1	0	0	1	1	0	0	4	5	5	5	5	4	5	5	5	5
299	Yemen	1	1	2	0	0	0	1	0	0	1	1	0	1	5	5	5	5	5	5	5	5	5	5
300	Yemen	1	0	1	1	1	0	0	1	0	1	1	0	1	5	4	4	4	5	4	4	5	2	5
301	Yemen	1	0	2	0	0	1	1	1	0	1	1	1	0	4	4	5	5	5	5	5	4	5	5
302	Yemen	1	0	2	1	0	1	1	1	1	1	0	1	1	5	5	5	3	5	5	5	5	5	5
303	Yemen	1	1	2	1	0	0	1	0	0	1	0	0	1	4	4	4	3	3	4	4	4	4	4
304	Yemen	1	0	2	0	0	0	0	0	0	1	0	0	1	5	3	5	2	5	5	5	5	5	5
305	Yemen	1	0	2	1	0	1	1	0	0	1	1	0	0	4	3	5	2	4	4	4	4	4	4
306	Yemen	1	0	2	1	0	0	1	0	0	0	0	0	0	3	3	3	3	3	3	3	3	3	3
307	Yemen	1	1	0	0	0	0	1	1	0	1	1	1	1	5	2	5	5	5	4	5	5	5	5
308	Yemen	1	1	2	3	0	0	0	0	0	1	0	0	1	5	4	4	4	4	4	5	4	4	5
309	Yemen	1	0	3	1	0	0	0	1	1	1	0	0	0	4	4	4	3	4	4	4	4	4	4
310	Yemen	1	1	3	1	0	0	0	1	0	1	1	0	1	4	5	4	4	4	4	5	5	5	5
311	Yemen	1	0	2	1	0	0	1	1	0	1	0	0	1	5	5	5	5	5	5	5	5	5	5
312	Yemen	1	0	2	1	0	0	1	1	1	1	1	0	1	5	4	5	4	5	5	5	5	4	5
313	Yemen	1	1	1	1	0	0	0	0	0	0	0	0	1	2	4	4	3	2	4	4	2	3	4
314	Yemen	1	0	2	1	0	0	1	0	1	1	0	0	1	4	3	4	4	5	3	4	4	5	4
315	Yemen	1	1	3	3	0	0	1	1	0	0	1	1	1	3	3	4	2	3	5	4	3	4	4
316	Yemen	1	1	0	0	0	1	1	1	1	1	1	1	1	5	3	4	4	5	4	4	5	4	4
317	Yemen	1	1	2	3	0	0	1	1	1	1	1	0	1	5	2	5	3	5	4	4	5	4	4
318	Yemen	1	0	0	1	1	1	1	0		1	1	0	1	5	5	4	4	5	4	5	5	4	5
319	Yemen	1	1	1	0	0	1	1	1	0	1	0	0	1	4	5	4	4	4	4	4	4	4	4
320	Yemen	1	0	2	3	0	0	0	0	0	1	0	0	0	3	3	3	3	3	4	3	3	3	3
321	Yemen	1	0	2	2	0	0	1	1	0	1	1	0	1	5	4	5	4	4	4	4	4	4	4
322	Yemen	1	1	2	3	0	0	0	0		0	0	0	0	3	3	3	3	3	3	3	3	3	3
323	Yemen	1	0	3	3	1	0	0	1	0	0	0	0	1	5	5	4	4	4	4	4	5	5	5
324	Yemen	1	1	2	0	0	1	1	1	1	1	1	1	1	4	4	4	4	4	5	5	4	4	4
325	Yemen	1	1	2	3	1	0	0	1	1	1	1	0	1	5	4	4	4	4	5	5	5	5	5
326	Yemen	1	1	2	0	0	0	1	1	0	1	1	0	1	5	4	5	3	5	5	5	5	5	5
327	Yemen	1	1	2	1	0	0	1	1	1	1	0	0	1	4	3	5	4	5	5	5	5	5	5
328	Yemen	1	0	3	3	0	0	1	0	0	1	1	1	1	5	5	5	4	5	4	5	5	5	3
329	Yemen	1	0	2	1	0	0	0	1	0	1	1	0	0	4	5	5	4	4	5	5	5	5	5
330	Yemen	1	0	1	1	0	1	1	1	1	1	1	0	1	5	5	5	5	5	5	5	5	5	5
331	Yemen	1	0	2	3	0	0	1	1	1	1	0	1	1	5	5	5	3	5	5	5	5	5	5
332	Yemen	1	0	2	3	0	0	1	1	0	1	1	0	1	5	5	5	5	5	5	5	5	5	5
333	Yemen	1	1	2	0	0	1	1	1	1	1	0	0	1	5	5	5	5	5	5	5	5	5	5
334	Yemen	1	1	2	0	0	1	1	0	0	0	1	0	0	4	5	4	5	5	4	5	5	4	4
335	Yemen	1	1	2	3	0	1	1	0	0	0	1	1	1	5	4	5	4	4	5	5	5	5	5
336	Yemen	1	0	3	3	0	0	1	1	1	1	1	0	1	5	3	5	5	5	5	5	5	5	5
337	Yemen	1	1	2	0	0	0	1	1	0	1	1	0	0	5	5	5	5	5	5	5	5	5	5
338	Yemen	1	1	3	0	0	0	1	0	0	1	0	1	1	4	4	4	4	4	5	5	5	5	5
339	Yemen	1	0	2	3	0	1	0	0	0	1	0	1	1	5	2	5	2	5	5	5	5	5	4
340	Yemen	1	1	2	0	0	0	0	1	0	0	1	0	1	5	4	5	5	5	5	4	5	5	5
341	Yemen	1	1	0	0	0	1	0	1	1	0	0	0	0	1	1	4	4	4	4	4	4	4	4
342	Yemen	1	1	1	2	0	1	0	0	0	1	0	0	1	5	4	4	4	5	5	4	5	4	5
343	Yemen	1	1	0	0	0	0	0	1	0	1	0	0	0	4	5	4	4	3	3	3	4	4	4
344	Yemen	1	1	2	0	0	0	0	0	0	1	0	1	1	4	3	3	2	5	5	5	5	5	4
345	Yemen	1	1	3	1	0	1	1	1	0	1	0	0	0	3	4	4	4	4	4	4	4	4	4
346	Yemen	1	0	2	1	0	0	1	1	0	1	0	0	1	5	4	4	2	4	5	4	5	4	4
347	Yemen	1	0	2	1	0	1	1	1	1	1	0	1	1	4	5	5	5	5	5	5	5	5	5
348	Yemen	1	1	2	0	0	0	0	0	0	0	0	0	0	3	3	3	3	3	3	3	3	3	3
349	Yemen	1	1	0	1	0	0	1	1	1	1	0	1	1	5	4	5	5	5	4	5	5	5	5
350	Yemen	1	0	2	4	0	1	1	0	0	1	1	0	0	5	4	5	5	5	5	5	5	5	5
351	Yemen	1	1	2	1	0	1	1	1	0	1	1	0	0	3	5	4	5	4	5	5	5	5	4
352	Yemen	1	1	2	1	1	0	1	1	1	1	0	0	1	5	4	5	5	5	4	5	5	5	5
353	Yemen	1	1	2	3	0	0	1	1	1	1	1	1	1	5	4	5	5	5	5	5	5	5	5
354	Yemen	1	1	0	0	0	0	1	0	0	1	0	0	1	4	4	5	2	4	3	4	5	4	5
355	Yemen	1	0	2	3	0	0	1	1	1	0	0	0	0	3	4	4	5	4	4	3	5	5	5
356	Yemen	1	1	2	0	0	0	1	1	0	1	1	0	1	4	2	4	3	4	4	2	2	5	5
357	Yemen	1	1	2	2	0	1	1	1	1	1	1	1	1	5	5	5	4	5	5	5	4	5	5
358	Yemen	1	1	2	0	0	1	0	1	0	1	1	0	1	5	5	5	5	5	5	5	5	5	5
359	Yemen	1	1	2	3	0	0	1	1	0	0	0	0	0	3	5	5	2	5	5	5	4	5	5
360	Yemen	1	0	2	2	0	0	1	1	0	0	0	1	0	4	5	4	3	5	5	4	4	5	4
361	Yemen	1	1	3	2	0	1	1	1	1	1	0	1	1	5	5	5	2	4	4	2	5	5	5
362	Yemen	1	0	1	1	0	0	1	1	0	1	1	0	1	4	5	4	2	5	5	5	4	5	5
363	Yemen	1	1	1	0	0	0	0	0	0	1	1	0	1	4	4	5	4	5	4	4	4	4	4
364	Yemen	1	1	2	0	0	1	1	1	1	1	1	0	1	5	2	4	3	4	3	3	4	4	4
365	Yemen	1	0	2	1	0	0	0	1	0	1	1	1	1	5	2	4	4	4	5	4	4	4	5
366	Yemen	1	1	2	2	0	0	1	1	0	1	1	0	1	5	5	5	4	4	5	5	5	4	4
367	Yemen	1	0	3	2	0	1	1	1	0	0	1	0	1	5	5	5	5	3	5	4	4	5	5
368	Yemen	1	1	3	2	0	0	1	1	0	0	1	0	0	4	3	3	3	4	5	4	4	3	4
369	Yemen	1	1	2	2	0	0	1	1	0	1	0	0	1	5	3	4	4	5	4	4	5	5	5
370	Yemen	1	0	1	0	1	1	1	1	1	0	0	1	1	5	4	5	4	5	5	4	5	5	5
371	Yemen	1	1	3	1	0	1	1	1	0	0	0	0	0	3	4	4	3	3	4	4	4	4	4
372	Yemen	1	0	3	2	0	0	1	1	0	1	1	0	0	4	4	4	5	4	3	4	5	5	5
373	Yemen	1	1	0	0	0	0	1	1	0	1	0	0	1	5	5	5	4	5	5	5	5	5	5
374	Yemen	1	1	3	3	0	0	1	1	0	1	1	0	1	5	4	4	3	5	5	5	5	5	5
375	Yemen	1	1	1	1	0	0	1	1	0	1	1	0	1	5	4	5	5	5	5	5	5	5	5
376	Yemen	1	0	2	0	0	0	1	0	0	0	0	1	0	3	4	4	4	4	4	4	4	4	4
377	Yemen	1	1	2	3	1	1	1	1	1	1	1	0	1	5	5	5	4	5	5	5	5	5	4
378	Yemen	1	0	3	2	0	0	1	1	0	1	1	1	1	5	5	5	4	5	5	5	5	5	5
379	Yemen	1	0	3	3	0	0	1	0	1	1	0	1	1	5	5	5	5	5	5	5	5	4	5
380	Yemen	1	1	3	2	0	0	1	0	0	1	1	0	1	5	3	4	5	5	5	5	5	5	5
381	Yemen	1	0	2	2	0	1	1	1	1	1	1	0	1	4	4	5	5	4	4	4	4	4	4
382	Yemen	1	0	3	3	0	1	1	1	0	1	1	0	1	4	4	4	4	4	4	4	4	4	4
383	Yemen	1	1	1	0	0	0	1	1	0	1	1	0	0	5	4	4	4	4	4	5	5	5	5
384	Yemen	1	1	3	1	0	1	1	1	1	1	1	0	1	4	4	4	4	4	4	4	4	5	5
385	Yemen	1	1	3	4	0	0	0	1	1	1	1	0	1	5	4	5	4	5	5	5	4	5	5
386	Yemen	1	0	2	3	0	0	1	0	0	0	0	0	1	4	3	5	3	3	3	5	4	4	4
387	Yemen	1	0	2	3	0	1	1	1	1	1	1	0	1	4	4	4	3	4	4	4	4	4	4
388	Yemen	1	1	2	3	0	0	1	1	1	1	1	0	1	2	2	4	4	4	4	4	4	4	4
389	Yemen	1	0	4	1	0	1	1	1	0	1	1	0	1	5	4	5	5	5	5	5	5	5	5
390	Yemen	2	1	0	0	0	0	0	0	0	0	0	0	0	3	4	4	4	3	3	3	3	3	3
391	Yemen	2	1	2	1	0	0	0	0	0	1	0	0	0	5	5	5	5	5	5	5	5	5	5
392	Yemen	2	0	2	3	0	0	1	0	0	1	1	0	1	5	5	5	5	5	5	5	5	5	5
393	Yemen	2	0	3	3	0	0	1	1	1	1	1	0	1	5	5	5	5	5	5	5	5	5	5
394	Yemen	2	1	3	3	0	1	1	1	0	1	1	1	1	5	4	4	4	4	4	5	5	5	5
395	Yemen	2	1	2	0	0	0	0	1	0	0	0	0	0	4	5	5	3	3	4	5	5	5	5
396	Yemen	2	0	2	3	0	0	1	1	0	1	1	0	1	3	4	3	2	4	4	4	4	4	4
397	Yemen	2	1	3	3	0	0	0	1	1	1	1	0	0	4	4	4	4	4	4	4	4	4	4
398	Yemen	2	1	3	2	0	1	1	1	0	0	0	0	0	4	4	4	3	3	3	4	4	4	4
399	Yemen	2	1	2	0	0	1	0	1	1	1	0	0	1	5	5	4	4	5	5	5	5	4	4
400	Yemen	2	0	3	2	0	0	1	1	0	1	0	0	1	5	3	5	3	5	5	5	5	5	5
401	Yemen	2	0	2	3	0	0	1	1	0	1	0	0	0	2	2	3	2	3	4	4	2	4	5
402	Yemen	2	1	2	3	0	1	1	1	1	1	1	1	1	5	4	5	4	5	5	5	5	5	5
403	Yemen	2	1	2	0	0	1	1	1	0	1	1	0	1	5	5	5	4	5	5	5	5	5	5
404	Yemen	2	1	2	0	0	0	1	0	0	1	0	0	1	4	4	4	3	4	3	4	4	4	3
405	Yemen	2	1	3	3	0	0	0	0	0	1	1	0	0	5	5	5	5	5	4	5	5	5	5
406	Yemen	2	0	3	0	0	0	1	0	0	1	1	0	0	4	2	4	4	5	4	5	5	5	5
407	Yemen	2	1	0	0	0	0	1	1	0	0	0	0	0	3	3	4	3	3	3	4	4	4	4
408	Yemen	2	1	2	3	1	0	1	1	0	1	1	0	1	5	5	5	4	5	5	5	5	5	5
409	Yemen	2	1	2	0	0	0	1	0	0	0	0	0	0	5	4	4	3	3	4	4	4	4	4
410	Yemen	2	1	2	0	0	1	1	1	1	1	0	0	1	5	5	5	5	5	5	5	5	5	5
411	Yemen	2	1	2	2	0	0	1	1	0	1	1	0	1	4	2	4	4	4	4	4	4	4	4
412	Yemen	2	0	2	3	0	0	1	1	0	1	1	1	1	5	3	5	5	5	5	5	5	5	5
413	Yemen	2	1	3	1	0	0	1	1	0	1	1	1	0	4	4	4	4	4	4	4	4	4	4
414	Yemen	2	1	1	0	0	0	1	0	0	1	0	0	1	5	3	5	5	5	5	5	5	5	5
415	Yemen	2	1	2	2	0	0	1	1	0	1	0	0	1	4	3	5	5	5	4	4	5	5	5
416	Yemen	2	1	0	0	0	1	1	0	1	1	1	0	1	5	5	5	4	5	5	4	5	5	5
417	Yemen	2	1	0	0	0	1	0	0	0	0	0	0	0	3	3	3	4	4	4	3	3	4	4
418	Yemen	2	1	2	0	0	0	1	0	0	1	1	1	1	2	3	4	4	4	4	4	4	4	4
419	Yemen	2	1	2	0	0	0	1	1	0	0	0	1	1	2	4	3	3	4	4	4	3	3	4
420	Yemen	2	1	0	0	0	0	1	1	0	0	0	0	1	5	3	5	4	4	4	5	5	5	4
421	Yemen	2	1	3	3	0	1	1	1	1	1	0	0	1	5	3	4	5	4	4	5	5	5	5
422	Yemen	2	1	2	3	0	1	1	0	0	1	0	0	0	3	3	5	5	4	4	4	4	4	5
423	Yemen	2	1	2	3	0	0	1	1	1	1	1	0	1	5	4	5	5	5	5	5	5	5	5
424	Yemen	2	1	0	1	1	1	1	1	1	1	1	0	1	5	3	5	4	5	4	5	5	5	5
425	Yemen	2	1	3	2	0	1	1	1	1	1	0	1	0	5	5	5	5	4	3	5	5	5	5
426	Yemen	2	1	2	2	0	1	1	1	0	1	1	0	1	5	5	5	4	5	4	5	5	5	5
427	Yemen	2	1	0	0	0	1	1	0	0	1	0	0	1	5	4	5	3	5	5	5	5	5	5
428	Yemen	2	1	2	0	0	0	1	1	1	1	1	0	0	5	4	4	5	5	4	5	5	5	5
429	Yemen	2	1	0	0	1	0	0	0	0	1	0	0	0	5	3	5	5	5	5	5	5	5	5
430	Yemen	2	1	1	0	0	0	0	0	1	0	0	0	1	4	3	4	2	3	3	3	4	4	4
431	Yemen	2	1	2	3	0	1	1	1	0	1	1	1	1	5	5	5	3	5	4	5	5	5	4
432	Yemen	2	1	2	0	0	1	1	1	1	1	1	0	1	5	5	5	5	5	5	5	5	4	5
433	Yemen	2	1	1	2	0	1	0	1	0	1	1	0	1	5	5	5	4	4	4	5	5	5	5
434	Yemen	2	1	0	0	0	0	1	1	1	1	0	0	0	5	5	5	5	5	5	5	5	5	5
435	Thai	2	0	2	3	0	0	1	1	0	1	0	0	0	3	2	3	3	5	5	5	5	5	5
436	Thai	1	1	2	2	0	0	1	1	0	1	1	1	0	5	3	4	1	5	5	5	5	5	5
437	Thai	2	1	2	4	0	0	1	1	0	1	1	0	0	3	2	2	1	5	5	5	4	4	4
438	Thai	2	1	2	0	0	0	0	1	1	1	1	1	1	5	5	5	4	5	5	5	5	5	5
439	Thai	1	0	3	1	0	0	1	1	0	1	0	1	1	5	3	3	3	5	5	1	5	3	5
440	Thai	1	0	2	2	0	1	1	1	1	1	1	1	1	5	5	5	5	5	5	5	5	5	5
441	Thai	1	0	2	2	0	1	1	1	0	0	1	1	1	5	4	5	3	4	3	5	5	5	5
442	Thai	1	0	2	2	0	0	0	1	0	1	0	1	1	5	1	3	1	4	5	5	5	2	4
443	Thai	1	0	2	2	0	0	1	0	0	0	0	0	1	3	2	3	3	3	3	3	4	3	4
444	Thai	0	0	2	2	0	0	0	1	0	1	1	1	1	5	5	5	4	5	5	5	5	5	5
445	Thai	1	0	3	1	0	1	1	1	1	1	1	1	1	5	5	5	5	5	5	5	5	5	5
446	Thai	1	0	3	1	0	0	1	1	1	0	0	1	0	4	2	1	1	4	4	3	4	4	4
447	Thai	1	0	2	2	0	0	1	1	0	1	1	1	1	4	3	4	3	4	3	3	4	4	5
448	Thai	1	0	3	2	0	0	1	1	0	0	0	1	1	5	5	5	3	5	5	5	5	5	5
449	Thai	2	1	3	2	0	1	1	1	1	1	1	1	1	5	3	3	3	5	5	5	5	5	5
450	Thai	1	0	2	2	0	0	1	1	1	1	0	1	1	4	3	3	3	3	3	3	3	4	4
451	Thai	1	0	2	3	1	0	1	0	0	0	0	0	0	3	3	3	3	3	3	3	3	3	3
452	Thai	2	0	2	3	0	0	0	1	1	0	0	0	0	5	4	4	4	5	5	5	5	4	5
453	Thai	2	1	3	2	0	0	0	1	0	1	0	1	1	5	4	4	4	5	5	5	5	5	5
454	Thai	1	0	3	2	0	0	1	1	0	1	1	1	1	4	3	3	3	4	4	4	4	4	4
455	Thai	2	0	3	2	0	0	1	1	0	0	0	1	1	5	2	3	3	4	4	4	4	4	4
456	Thai	1	0	2	3	0	0	1	1	1	1	0	1	1	4	3	3	3	5	5	5	5	5	5
457	Thai	1	1	2	2	0	0	1	1	0	1	0	0	1	4	3	3	3	4	4	4	4	2	3
458	Thai	1	0	2	2	0	0	1	1	1	1	0	1	1	4	4	5	3	3	4	2	2	3	5
459	Thai	2	0	2	2	0	0	1	1	0	0	0	0	1	5	4	4	4	4	4	4	3	5	3
460	Thai	1	0	2	2	0	1	1	1	1	1	0	1	1	5	4	3	4	5	5	5	5	4	5
461	Thai	2	0	2	3	0	0	1	1	0	1	1	1	1	5	1	5	1	5	5	5	5	5	5
462	Thai	1	0	0	2	1	0	1	1	0	0	0	0	1	4	3	3	3	3	3	3	4	3	4
463	Thai	1	0	2	2	0	0	1	1	0	1	0	1	1	5	3	4	2	5	5	5	5	5	4
464	Thai	1	0	3	2	0	0	1	1	0	1	0	1	1	5	3	4	3	4	5	5	5	5	5
465	Thai	1	0	2	3	0	0	1	1	1	1	1	1	1	5	4	4	5	5	5	5	5	5	5
466	Thai	1	1	2	2	0	1	1	1	0	0	0	0	1	3	1	3	1	4	3	3	4	3	3
467	Thai	1	0	3	2	0	0	1	1	1	1	0	0	1	5	4	4	4	5	5	4	5	5	5
468	Thai	1	1	2	3	0	0	1	1	0	1	1	1	1	5	2	3	2	5	5	5	5	5	5
469	Thai	0	0	2	1	0	0	1	1	0	1	1	1	1	5	4	2	5	5	5	5	5	5	5
470	Thai	0	0	2	1	0	0	1	1	1	0	1	1	1	3	2	4	1	5	5	5	4	4	4
471	Thai	1	0	2	3	0	0	1	1	0	0	1	1	1	5	4	5	5	5	5	5	5	5	5
472	Thai	1	0	2	3	1	0	1	0	0	0	0	0	0	3	3	3	3	3	3	3	3	3	3
473	Thai	2	1	2	3	1	0	0	1	0	0	0	0	0	3	2	3	2	3	3	2	4	3	2
474	Thai	2	0	2	3	1	0	0	0	0	0	0	0	0	3	4	3	3	3	4	5	3	3	4
475	Thai	1	1	2	3	0	0	1	1	0	1	0	0	1	5	3	3	3	5	4	5	5	5	4
476	Thai	1	0	2	3	1	0	1	0	0	0	0	1	0	4	5	5	4	5	5	4	5	5	4
477	Thai	0	0	2	1	1	0	1	0	0	0	0	1	1	5	4	3	3	3	4	3	4	3	5
478	Thai	1	1	2	3	0	1	1	1	1	1	1	1	1	5	5	5	5	5	5	5	5	5	5
479	Thai	1	0	2	3	1	0	0	0	0	0	0	0	0	5	5	5	5	5	5	5	5	5	5
480	Thai	1	0	2	3	1	0	1	0	0	0	0	0	0	5	5	5	3	4	4	4	4	4	4
481	Thai	0	0	2	1	0	0	0	1	0	0	0	0	1	3	2	3	2	4	4	5	5	3	4
482	Thai	2	1	2	3	0	1	1	1	0	0	0	1	1	4	3	3	3	4	4	4	5	4	5
483	Thai	1	1	2	3	0	0	0	1	0	1	1	0	0	5	5	5	3	5	5	5	4	5	5
484	Thai	1	0	2	3	1	1	1	1	0	1	1	1	0	4	3	4	3	5	4	4	3	4	4
485	Thai	0	0	2	1	1	0	1	0	0	1	0	0	0	3	3	2	4	4	5	3	5	3	5
486	Thai	1	0	2	3	1	0	1	1	1	1	1	1	1	5	5	5	5	5	5	5	5	5	5
487	Thai	1	1	2	3	1	0	1	1	1	1	1	1	0	5	5	5	5	5	5	5	5	5	5
488	Thai	0	0	1	1	1	0	0	1	1	1	0	0	0	5	5	5	4	4	5	4	5	5	4
489	Thai	1	0	2	0	1	0	1	0	0	0	0	0	0	3	3	3	4	4	3	3	3	3	3
490	Thai	2	1	2	2	0	0	1	1	1	1	0	0	0	5	4	5	5	5	5	5	5	5	5
491	Thai	2	1	2	3	1	0	0	0	0	0	0	0	0	5	3	3	3	5	3	4	5	5	5
492	Thai	1	0	2	3	0	0	1	1	0	1	1	0	0	5	3	3	5	5	5	5	5	3	5
493	Thai	1	1	2	3	1	1	1	1	1	1	0	1	0	4	4	4	3	5	4	4	4	4	4
494	Thai	1	1	2	3	1	1	1	1	1	1	1	1	0	4	4	4	4	4	4	4	4	4	4
495	Thai	2	0	2	3	0	1	1	1	1	1	1	1	1	5	3	5	3	5	5	5	5	5	5
496	Thai	2	0	2	3	0	0	1	1	1	1	1	0	0	5	4	3	3	5	4	3	3	3	4
497	Thai	1	0	2	3	0	0	0	1	0	0	0	1	1	5	5	5	5	5	5	5	5	5	5
498	Thai	1	1	2	3	1	0	0	0	0	0	0	0	1	3	5	4	5	5	5	5	5	5	5
499	Thai	0	0	0	1	1	1	0	1	0	0	0	0	0	4	3	4	3	3	3	3	5	4	4
500	Thai	2	1	3	3	0	0	1	1	0	1	1	0	0	5	4	4	3	5	5	5	5	5	5
501	Thai	2	0	2	3	0	1	1	1	0	0	1	1	1	5	4	4	3	3	5	5	5	4	4
502	Thai	0	0	2	1	0	1	1	1	0	1	1	0	0	5	4	5	5	5	5	5	5	5	5
503	Thai	2	0	2	3	1	0	1	1	0	1	1	0	1	4	3	3	3	4	4	3	4	3	4
504	Thai	2	1	2	2	0	0	0	1	0	1	1	0	0	4	4	4	3	5	5	5	5	5	5
505	Thai	0	0	2	1	1	0	0	0	0	0	0	0	0	3	3	3	3	3	4	3	3	3	3
506	Thai	2	1	2	3	1	0	0	0	0	0	0	0	0	4	3	3	3	3	3	3	5	5	5
507	Thai	0	0	2	1	1	1	0	1	1	0	0	0	0	5	5	4	4	5	5	5	5	5	5
508	Thai	0	0	2	1	1	0	0	0	0	0	0	0	0	4	3	3	3	4	3	3	3	4	4
509	Thai	0	0	2	1	0	1	0	1	1	1	1	1	1	4	1	1	3	5	1	2	5	3	3
510	Thai	2	1	2	3	0	0	1	1	0	1	1	1	1	5	5	4	3	5	4	5	5	5	5
511	Thai	1	1	2	3	0	0	0	0	0	0	0	0	0	4	4	4	4	4	4	4	4	4	4
512	Thai	1	0	2	3	0	0	1	1	0	1	1	1	0	4	4	3	3	4	4	3	4	3	5
513	Thai	1	0	0	3	1	0	0	1	0	1	1	1	1	4	3	3	3	4	4	4	4	4	4
514	Thai	0	0	0	3	1	0	1	1	0	1	1	0	0	3	4	4	3	4	4	4	5	3	4
515	Thai	2	1	3	2	0	0	0	1	0	1	1	1	1	5	5	5	1	5	5	5	5	5	5
516	Thai	0	0	2	1	0	0	1	1	1	1	1	1	1	4	2	3	3	4	4	4	5	4	5
517	Thai	1	0	2	3	1	0	1	0	0	1	0	0	0	4	3	3	3	4	3	3	3	3	3
518	Thai	1	0	2	3	0	0	1	0	0	0	0	0	0	5	4	4	4	4	5	5	5	5	5
519	Thai	2	0	2	3	0	1	1	1	0	1	1	1	1	5	5	4	4	5	5	5	5	4	5
520	Thai	1	0	2	2	0	1	1	1	1	1	1	0	0	5	4	5	5	5	5	5	5	5	5
521	Thai	1	1	2	3	0	1	1	1	0	1	1	0	1	5	3	5	3	5	5	5	5	5	5
522	Thai	1	0	0	3	0	1	0	1	1	1	1	1	1	5	1	5	3	5	5	5	5	5	5
523	Thai	1	0	2	3	1	1	1	1	0	1	1	0	0	4	4	4	4	4	4	4	4	4	4
524	Thai	0	0	0	1	1	1	0	1	1	1	1	1	1	5	4	4	4	5	5	5	5	5	5
525	Thai	1	0	2	3	0	1	1	1	1	0	0	1	1	5	4	5	4	5	5	5	5	5	5
526	Thai	2	0	0	3	0	1	0	1	1	1	1	1	1	5	3	5	5	5	5	5	5	5	5
527	Thai	0	0	2	3	0	1	1	1	0	1	0	1	1	5	5	5	5	5	5	5	5	5	5
528	Thai	1	1	3	3	0	1	1	1	0	1	1	1	1	5	5	5	3	5	5	5	5	5	5
529	Thai	0	0	2	1	0	0	1	1	1	1	1	1	1	5	4	4	3	5	4	4	4	4	4
530	Thai	0	0	2	1	1	0	1	1	1	1	1	0	1	5	3	5	4	5	5	4	5	5	5
531	Thai	0	0	2	1	0	1	0	1	1	1	1	1	1	4	3	3	4	5	5	5	5	5	5
532	Thai	0	0	2	1	0	1	0	1	1	1	1	0	1	4	3	4	3	5	5	5	5	5	5
533	Thai	0	0	2	1	0	0	1	1	1	1	1	0	1	5	3	5	4	4	5	3	5	5	5
534	Thai	1	0	2	3	0	0	1	1	0	1	0	0	1	5	4	4	4	5	5	4	5	5	5
535	Thai	0	0	2	1	1	0	1	1	0	1	0	0	1	5	2	5	2	1	5	5	3	3	4
536	Thai	0	0	2	1	1	0	1	1	0	1	0	0	1	5	2	5	2	1	5	5	3	3	4
537	Thai	1	0	2	3	0	0	1	1	1	1	0	1	1	4	3	3	3	5	4	3	4	5	5
538	Thai	0	0	2	1	1	1	1	1	1	0	1	0	1	3	3	4	4	4	2	2	4	4	5
